# Supplementary material for: Neuron type-specific proteomics reveals distinct Shank3 proteoforms in iSPNs and dSPNs lead to striatal synaptopathy in Shank3B–/– mice
Source: Mol Psychiatry. 2024 Mar 14;29(8):2372–88. doi: 10.1038/s41380-024-02493-w (PMC11412912; doi:10.1038/s41380-024-02493-w)
Supplement: Supplementary file 6 — Table S5 [file 41380_2024_2493_MOESM6_ESM.xlsx]

## Sheet: iSPN Shank3 peptides
					All quantified Shank3 peptides A2a-Cre::Shank3 WT vs A2a-Cre::Shank3 KO TMT-MS experiment
SEQUENCE	ID	Map to isoforms	WT_BR1	WT_BR2	WT_BR3	WT_BR4	WT_BR5	KO_BR1	KO_BR2	KO_BR3	KO_BR4	KO_BR5	Fold_KO/WT	Pvalue
K.LYSAVPGR.K	Pep3	Q4ACU6,Q4ACU6-2,Q4ACU6-3,Q4ACU6-6,F8S0X7,A0A2R8VH81	18031	24662	16298	17172	20874	10886	13311	11817	11563	16622	0.612872	0.00198447
K.LDEILAVAAEPTLRPDIADADSR.A	Pep6	Q4ACU6,Q4ACU6-2,Q4ACU6-3,Q4ACU6-6,Q4ACU6-7,Q4ACU6-8,Q4ACU6-9,Q4ACU6-10,Q4ACU6-11,A0A088DEG1,E9Q1P5	12795	13968	12033	9818	13517	4957	6727	7374	4412	7307	0.495357	8.82802e-05
R.ITPAEISSLFER.Q	Pep7	Q4ACU6,Q4ACU6-2,Q4ACU6-3,Q4ACU6-6,Q4ACU6-7,Q4ACU6-8,Q4ACU6-9,Q4ACU6-10,Q4ACU6-11,A0A088DEG1,E9Q1P5	5447	5752	4252	3578	6008	2798	2326	3260	2927	3622	0.596437	0.00221111
R.LGAGAAGLYDPSTPLGPLPYPER.Q	Pep10	Q4ACU6,Q4ACU6-3,Q4ACU6-7,Q4ACU6-8,Q4ACU6-9,Q4ACU6-10,Q4ACU6-11,A0A589M675	28015	39623	24839	20157	32745	11638	13276	16890	13322	16907	0.495484	0.0015318
R.SLGEEPVGGLGSLLDPAK.K	Pep18	Q4ACU6,Q4ACU6-3,Q4ACU6-7,Q4ACU6-8,Q4ACU6-9,Q4ACU6-10,Q4ACU6-11,Q4ACU6-12,A0A088DEG3,A0A589M675	64851	74493	55134	45900	65397	25509	27561	39827	30017	39888	0.532424	0.000557326

## Sheet: dSPN Shank3 peptides
					All quantified Shank3 peptides in Drd1-Cre::Shank3 WT vs Drd1-Cre::Shank3 KO TMT-MS experiment
SEQUENCE	ID	Map to isoforms	WT_BR1	WT_BR2	WT_BR3	WT_BR4	WT_BR5	KO_BR1	KO_BR2	KO_BR3	KO_BR4	KO_BR5	Fold_KO/WT	Pvalue
-.MDGPGASAVVVR.V	Pep1	Q4ACU6	10475	8759	9194	14984	4826	8302	7691	8944	8956	7119	0.865597	0.040476
K.LYSAVPGR.K	Pep3	Q4ACU6,Q4ACU6-2,Q4ACU6-3,Q4ACU6-6,F8S0X7,A0A2R8VH81	32282	42638	41615	32532	55319	43986	37205	37712	43655	49080	1.03548	0.384212
K.ILAQCDSSSR.E	Pep4	Q4ACU6-9,Q4ACU6-10,A0A088DEG1,E9Q1P5,A0A088DEG2	20985	24475	25633	34341	20670	27959	22133	25091	19924	33488	1.12111	0.184958
K.SMTAELEELASIR.R	Pep5	Q4ACU6,Q4ACU6-3,Q4ACU6-6,Q4ACU6-7,Q4ACU6-8,Q4ACU6-9,Q4ACU6-11	25623	23043	15974	34527	16912	25895	17270	15757	16482	21946	0.838653	0.18124
R.LGAGAAGLYDPSTPLGPLPYPER.Q	Pep10	Q4ACU6,Q4ACU6-3,Q4ACU6-7,Q4ACU6-8,Q4ACU6-9,Q4ACU6-10,Q4ACU6-11,A0A589M675	34290.5	20252.5	28358.5	44202	17379	17030.5	10563.5	11342.5	14235	15842.5	0.477663	0.00838449
K.QLQVEDAQER.A	Pep12	Q4ACU6,Q4ACU6-3,Q4ACU6-7,Q4ACU6-8,Q4ACU6-9,Q4ACU6-10,Q4ACU6-11,Q4ACU6-12,A0A589M675	74773	35341	59749	53646	47743	26944	40561	22182	39109	35253	0.604784	0.0101806
R.LGAEEERPGTPELAPAPMQAAAVAEPMPSPR.A	Pep14	Q4ACU6,Q4ACU6-3,Q4ACU6-7,Q4ACU6-8,Q4ACU6-9,Q4ACU6-10,Q4ACU6-11,Q4ACU6-12,A0A589M675	2347.5	1679	2694.75	3453.5	1070.75	2338	1876.5	1288	1782.5	1748	0.710229	0.0453217
R.SKLWGDPVESR.G	Pep16	Q4ACU6,Q4ACU6-3,Q4ACU6-7,Q4ACU6-8,Q4ACU6-9,Q4ACU6-10,Q4ACU6-11,Q4ACU6-12,A0A589M675	71804	27900	58108	72101	9861	30072	20005	19214	24386	19365	0.471452	0.0399422
R.GLPGPEDDKPTVISELSSR.L	Pep17	Q4ACU6,Q4ACU6-3,Q4ACU6-7,Q4ACU6-8,Q4ACU6-9,Q4ACU6-10,Q4ACU6-11,Q4ACU6-12,A0A589M675	129088	42478	93298	91143	57974	48382	51426	38256	38298	35043	0.510664	0.0152425
R.SLGEEPVGGLGSLLDPAK.K	Pep18	Q4ACU6,Q4ACU6-3,Q4ACU6-7,Q4ACU6-8,Q4ACU6-9,Q4ACU6-10,Q4ACU6-11,Q4ACU6-12,A0A088DEG3,A0A589M675	62904	26167	79250	66953	93634	26014	38504	36834	26750	28738	0.414453	0.000159464
R.SPSPSPLPSPSPGSGPSAGPR.R	Pep21	Q4ACU6,Q4ACU6-3,Q4ACU6-7,Q4ACU6-8,Q4ACU6-9,Q4ACU6-10,Q4ACU6-11,Q4ACU6-12,A0A088DEG3,A0A571BEU3	2810.5	1470	1624	3479	1379	38	1071.5	521	1255.5	654	0.32892	0.00778265
